# Supplementary material for: Effect of Mosses and Long-Term N Addition on δ13C and δ18O Values of Respired CO2 Under a Temperate Forest Floor
Source: Plants (Basel). 2025 Aug 31;14(17):2707. doi: 10.3390/plants14172707 (PMC12430311; doi:10.3390/plants14172707)
Supplement: Supplementary file 1 [file plants-14-02707-s001.zip]

Archive with 1 entries (1 files):
- plants-3776068-Supplementary Materials.pdf
